# Supplementary material for: USP52 acts as a deubiquitinase and promotes histone chaperone ASF1A stabilization
Source: Nat Commun. 2018 Mar 29;9:1285. doi: 10.1038/s41467-018-03588-z (PMC5876348; doi:10.1038/s41467-018-03588-z)
Supplement: Supplementary file 4 — Supplementary Data 1(XLSX 31 kb) [file 41467_2018_3588_MOESM4_ESM.xlsx]

## Sheet: Mass spec
Supplementary Data 1. Mass Spectrometry Analysis of ASF1A-containing Protein Complex
						Score	Coverage	MW	Accession	Peptide (Hits)
Molecular weights	Protein	Peptide	MH+	DeltaM	z	XC	DeltaCn	Sp	RSp	Ions
272 kDa	RIF1					650.296		274463	56676335	65 (65 0 0 0 0)
		K.GSNLHEKTLGETSANAETEQNKK.K	2487.62	-1.16484	3	4.49296	0.43922	914.906	1	27/88
		R.ILTDHQKEVLKTK.R	1553.83	-0.698219	2	3.69672	0.363515	1477.2	1	18/24
		R.ILTDHQKEVLK.T	1324.55	0.540694	2	3.69399	0.291457	1853.25	1	17/20
		K.ALRIYHEQQVK.T	1385.6	0.30331	2	3.0585	0.395869	518.033	1	13/20
		K.NVSQESLETKEEKPEETPK.M	2203.35	-1.21862	2	3.2727	0.501603	659.284	1	15/36
		K.GASSPYGAPGTPR.M	1218.3	-0.739652	2	3.06653	0.517352	566.912	1	16/24
		K.HNTTSAKGFLSPGSR.S	1560.7	0.861715	2	3.22535	0.459143	699.736	1	15/28
		R.SQEDEISSPVNK.V	1333.38	-1.04025	2	2.88904	0.398979	1152.03	1	17/22
		K.RSQEDEISSPVNKVR.R	1744.89	-0.163254	3	4.03912	0.403658	1280.37	1	26/56
		R.SQEDEISSPVNKVR.R	1588.7	2.13524	2	3.48127	0.385147	530.072	1	16/26
		K.LKLESSSLKVK.G	1232.5	1.47901	2	3.16688	0.321184	1110.49	1	16/20
		K.NKSNESVDIQDQEEKVVK.Q	2090.23	-1.15948	2	2.8473	0.442172	541.153	1	16/34
		K.SPLHIKDDVLPKQK.L	1618.9	-0.916187	2	2.88635	0.43248	768.429	1	15/26
		K.TM*ELNVGNEASFHGQER.T	1936.05	-0.997189	2	3.38871	0.570918	630.591	1	18/32
		K.AKTMELNVGNEASFHGQER.T	2119.3	-0.371822	2	4.20728	0.516487	1457.71	1	25/36
		R.RQTFITLEK.F	1136.33	1.66462	2	2.94172	0.025785	853.417	3	13/16
		K.SPLHIKDDVLPK.Q	1362.6	2.4003	2	2.97408	0.35871	902.855	1	16/22
		K.SLIGLKNTENNDVEISETKK.A	2233.46	-0.692632	2	3.08071	0.54474	842.241	1	18/38
		K.TMELNVGNEASFHGQER.T	1920.05	-1.75716	2	4.72952	0.635174	934.883	1	19/32
		K.SLIGLKNTENNDVEISETK.K	2105.29	0.796933	2	4.26283	0.504382	883.88	1	19/36
		R.MTGEEGKEVITEIEKK.L	1822.07	-0.867351	3	4.63847	0.469144	1023.83	1	28/60
		R.ELDPSLVSANDSPSGMQTR.C	2005.15	1.52177	2	4.2503	0.568114	884.876	1	22/36
		R.MTGEEGKEVITEIEK.K	1693.9	2.98398	2	4.08033	0.394109	1712.89	1	20/28
		K.LFMSKNETYVLK.L	1473.76	0.157106	2	3.21369	0.38219	1056.3	1	15/22
		K.LNAQTEISEQTAAGELDGGNDVSDLHSSEETNTK.M	3562.62	-0.116188	3	4.18665	0.480348	743.7	1	34/132
		R.KQSAQFWNATFAK.V	1527.71	-0.821403	2	3.92107	0.335672	1115.4	1	16/24
		K.NNQETMIKTDFLPK.A	1679.92	0.824046	2	3.53408	0.416699	1554.91	1	19/26
		R.GATALEM*GM*PLLLQK.Q	1605.94	0.00168245	2	3.13108	0.35501	1092.17	1	17/28
		R.LKLLM*QPLSSIHVR.T	1652.04	-0.994753	3	3.71376	0.476201	1835.04	1	30/52
		K.QKLIAEQTLQENLIEK.G	1899.18	-0.930902	2	4.37965	0.597861	1000.74	1	18/30
		K.LVIPLVVHSAQK.V	1304.61	-0.493612	2	3.1599	0.47504	784.884	1	17/22
		R.AKNIKTIGDLSTLTASEIK.T	2004.31	-1.87317	2	3.13453	0.596417	801.379	1	17/36
		K.LVIPLVVHSAQKVHLR.G	1810.22	2.7182	2	4.29197	0.45141	1366.73	1	22/30
		K.IGISDISSLSEK.T	1249.39	1.38602	2	3.33888	0.423325	1002.1	1	17/22
		R.LIEQAPIQMGEEAVR.W	1684.94	-1.10736	2	2.89014	0.418034	561.552	1	15/28
		K.LIAEQTLQENLIEK.G	1642.88	-0.888588	2	4.68314	0.532981	2321.62	1	21/26
		K.FDGSENRPFSPSPLNNISSTVTVK.N	2594.82	-1.71769	3	3.55839	0.290863	657.869	1	27/92
		K.TIGDLSTLTASEIK.T	1449.63	-1.6332	2	2.98973	0.481247	1094.95	1	18/26
		R.LKLLMQPLSSIHVR.T	1636.04	-0.781698	3	4.19207	0.49791	1146.07	1	29/52
		R.CAALVATAEENLCCEELSSK.I	2256.43	1.14199	2	5.92198	0.665463	2186.37	1	24/38
		K.HANTLITAVHDSFVAVGK.D	1881.12	-1.59831	2	5.09428	0.659712	2039.42	1	24/34
		R.GATALEMGM*PLLLQK.Q	1589.94	-1.69579	2	2.89771	0.158289	747.771	1	15/28
		R.DSFDNCSLGESSKIGISDISSLSEK.T	2676.82	0.0712183	2	3.34517	0.558232	615.12	1	18/48
		K.TRGLEEIPVFDISEK.T	1733.94	0.99422	2	3.81308	0.366998	832.257	1	18/28
		K.TIGDLSTLTASEIKTLPIRSPK.V	2342.72	-2.18386	2	3.03519	0.525706	541.426	1	16/42
		K.YAEYSFTSLPVPESNLR.T	1974.16	-1.38163	2	3.42686	0.493219	612.993	1	19/32
		K.QQEIASITEQLMTTK.L	1721.95	-1.01901	2	3.41502	0.478863	582.088	1	14/28
		R.GLEEIPVFDISEKTVNGIENK.S	2332.59	2.65414	2	3.40721	0.219773	1542.49	1	24/40
		K.EKPGSEVLTLLLK.S	1427.71	2.13764	2	3.40773	0.303346	517.741	1	15/24
		K.ITSELSEANALELLSK.L	1718.93	1.06283	2	4.96264	0.532194	1906.9	1	24/30
		R.GLEEIPVFDISEK.T	1476.65	2.28515	2	3.12973	0.445353	519.964	1	18/24
		K.TLVLMEITIKGLPQK.V	1685.11	-0.890936	2	4.15555	0.512136	1400.19	1	19/28
		R.GATALEMGMPLLLQK.Q	1573.95	0.410824	2	4.36159	0.4351	1189.23	1	18/28
		K.IGISDISSLSEKTFQTLECQHK.R	2522.79	0.493686	3	4.68379	0.496387	840.818	1	29/84
		K.THISSQNSELSSAALQALGFCLYNPK.I	2838.12	0.158039	3	4.40545	0.491174	729.018	1	34/100
		K.IM*SSLEDEGFSNLLFVDR.I	2089.31	0.90367	2	3.50452	0.503335	902.298	1	18/34
		K.IFATLTRPLALFYENSK.L	1985.31	-0.284372	2	2.91447	0.453013	564.935	1	14/32
		K.SLIDNFALNPDILCSAK.R	1892.14	0.755853	2	4.09107	0.476147	964.109	1	20/32
		R.LVSDIIDPVALEIPLSK.N	1823.16	-1.83586	2	3.85121	0.442527	1821.54	1	23/32
		K.IMSSLEDEGFSNLLFVDR.I	2073.31	-1.85019	2	3.62161	0.561974	1863.53	1	23/34
		K.LVLSLEPLEHPLISSPSFFSK.H	2341.73	1.20242	2	5.28894	0.596702	1060.38	1	23/40
		K.NETYVLKLWPLFVK.L	1751.1	-1.12831	2	3.46072	0.554632	1484.9	1	18/26
		K.ITSELSEANALELLSKLNDTIK.N	2403.71	0.633834	2	4.62263	0.512747	1225.69	1	20/42
		K.SLSPDEERLVSDIIDPVALEIPLSK.N	2737.1	-0.888223	3	4.8829	0.511765	1212.38	1	30/96
		R.SGSFINSLLQLEELGFR.S	1911.15	2.98795	2	4.92262	0.44881	2583.2	1	24/32
		K.TM*ELNVGNEASFHGQER.T	1936.05	1.14422	3	3.56573	0.477921	682.038	1	25/64
		K.M*ELSLENVTVEGNACK.V	1810.99	0.715816	2	3.29104	0.470154	540.706	1	18/30
		K.EVATEEFNSDISLSDNTTPVK.L	2297.42	-0.880295	2	4.3322	0.535588	1930.53	1	25/40
		R.RVSFADPIYQAGLADDIDRR.C	2279.5	-1.69726	3	4.16977	0.528627	991.479	1	30/76
		R.VSFADPIYQAGLADDIDR.R	1967.12	-0.92952	2	4.11371	0.50215	1294.21	1	23/34
135 kDa	Codanin					170.29		134119	57222570	4 (4 0 0 0 0)
		R.TGSLTDEPADPAR.V	1330.38	2.27731	2	3.9255	0.375572	1299.1	1	19/24
		R.NVGLLADTRPR.E	1212.38	-0.476364	2	2.94129	0.366062	862	1	16/20
		R.CRQFLCPPAEQHLAK.C	1856.11	1.00398	3	3.92164	0.388982	707.328	1	25/56
		R.GGRGLEEGVSGESLPGAGGR.R	1842.95	-0.887288	2	4.82635	0.535849	1552.29	1	22/38
		R.QFLCPPAEQHLAK.C	1539.75	-0.820402	3	3.54068	0.470766	1052.28	1	21/48
		R.ACELVQPNRGTVLAQS.-	1743.94	0.763078	2	3.07866	0.289318	583.652	1	15/30
		R.SKQLQQSPTPTCPTPELGSPLPSR.T	2607.89	2.44562	3	5.34015	0.564516	1592.02	1	34/92
		R.KLLASWVSGSSGR.S	1348.53	1.52559	2	3.62835	0.422989	1187.33	1	17/24
		R.TVEFVAERIGSNCVK.H	1709.92	2.23809	2	3.65904	0.333486	1091.81	1	17/28
		R.STQGSEDNAGEAAALSSLR.A	1864.91	2.94978	2	5.13463	0.587495	2373.68	1	25/36
		R.SQLFPPTEAQSTAAEAPLAR.R	2086.29	1.99186	2	5.70037	0.663937	1210.93	1	29/38
		K.DVLSLAVGPR.D	1027.2	-0.242491	2	3.0038	0.380292	1148.62	1	15/18
		K.VSLVMPPSTQAVSFQPETDNR.A	2304.57	2.2413	2	3.21088	0.539942	574.66	1	21/40
		R.GPEPPPTGELQDSILALR.S	1891.11	1.76695	2	3.65305	0.566835	688.634	1	26/34
		K.ACAWLSANITALIR.R	1560.82	-0.447251	2	3.54358	0.48584	1286.3	1	18/26
		K.EDFQGPVPLQLLLSPR.N	1810.09	-0.268733	2	3.52566	0.510297	761.284	1	18/30
		K.FLGFVAFLPYR.G	1330.6	-0.586471	2	3.26292	0.594983	1002.33	1	15/20
135 kDa	USP52					70.1798		135007	188536112	2 (2 0 0 0 0)
		R.YSSFQVNGSDDIR.Q	1488.54	-0.692644	2	3.59608	0.522569	1448.97	1	19/24
		R.SICLDQNTQAWCDTCEK.Y	2130.24	-1.33734	2	3.13451	0.537853	573.611	1	15/32
		K.VGFIGYAPNPR.T	1191.36	-0.120654	2	3.2806	0.471854	864.487	1	16/20
		R.ASSTLLFTLSYPDDKTGK.N	1945.16	-0.897844	2	3.23228	0.444096	608.659	1	14/34
		R.AITPLQVHVDPAFLR.F	1677.97	1.2875	2	2.83028	0.426082	784.162	1	18/28
		R.TIPEASALGLILADSDEASGKGNLAR.L	2570.84	-1.13093	2	2.85517	0.531282	714.684	1	19/50
		R.TIPEASALGLILADSDEASGK.G	2059.26	0.268812	2	3.0808	0.4885	621.742	1	17/40
100 kDa	DAXX					90.2553		82875.8	215422366	9 (9 0 0 0 0)
		K.KQTGSGPLGNSYVER.Q	1593.72	-0.509529	2	3.39557	0.517134	1477.35	1	18/28
		R.LCELKDCSSLTGR.V	1539.7	-0.279585	2	3.3324	0.32051	687.557	1	14/24
		K.QTGSGPLGNSYVER.Q	1465.55	1.5108	2	3.89567	0.609968	900.234	1	18/26
		R.VDSPSHGLVTSSLCIPSPAR.L	2081.31	-0.940547	2	3.12082	0.560696	1147.65	1	19/38
		K.MQTADHPEVVPFLYNR.Q	1918.17	-0.5146	3	3.79071	0.374933	792.04	1	25/60
		R.LQEKELDLSELDDPDSAYLQEAR.L	2678.84	-1.70389	2	2.88889	0.519244	511.174	1	19/44
		K.ELDLSELDDPDSAYLQEAR.L	2180.27	-1.14038	2	4.24938	0.576336	1295.86	1	22/36
		K.LYVYINELCTVLK.A	1628.93	-0.149698	2	5.10677	0.54432	2304.21	1	21/24
		R.LEQLLALYVAEIR.R	1531.82	-0.777319	2	3.24075	0.552565	1454.7	1	17/24
87 kDa	TLK1					130.254		86699.1	33636698	13 (13 0 0 0 0)
		R.YAAVKIHQLNK.S	1285.52	-0.0583721	2	3.19434	0.470334	899.802	1	14/20
		R.FTGVASGSTGSTGSCSVGAK.A	1818.91	-0.255062	2	4.80856	0.668386	3194.48	1	29/38
		R.INNEDNSQFKDHPTLNER.Y	2172.26	-1.2456	2	3.55916	0.555931	512.218	1	17/34
		K.LAALESNKIQDLEKK.E	1700.96	1.83085	2	3.92193	0.359041	1242.77	1	18/28
		K.EEAEIQAELER.L	1317.38	1.19917	2	3.2146	0.244422	981.526	1	16/20
		R.KPFGHNQSQQDILQENTILK.A	2339.59	1.1078	2	5.07789	0.43135	1219.29	1	20/38
		R.GHKISDYFEYQGGNGSSPVR.G	2199.32	1.05454	2	3.78961	0.587906	753.508	1	18/38
		R.LGHLKKEEAEIQAELER.L	1994.24	-0.0662188	2	4.09256	0.495802	1222.72	1	20/32
		R.SNSSGNLHMAGLTASPTPPSSSIITY.-	2591.84	1.19476	2	3.75439	0.37319	797.292	1	21/50
		R.YLLLHLLGR.G	1098.37	-1.07653	2	3.01679	0.421952	1187.25	1	15/16
		R.HGASFTEQWTDGFAFQNLVK.Q	2284.47	-0.51116	3	4.02076	0.444183	850.819	1	29/76
		R.SIVM*QIVNALR.Y	1260.53	1.22075	2	4.15536	0.352665	1625.32	1	17/20
		R.SIVMQIVNALR.Y	1244.53	1.3121	2	2.81817	0.137407	542.097	5	13/20
85 kDa	TLK2					190.339		85443	45643117	19 (19 0 0 0 0)
		K.RKPPAMGQAPPATNEQK.Q	1822.08	-1.0581	2	5.22877	0.583494	1660.7	1	24/32
		R.KPPAMGQAPPATNEQKQR.K	1950.21	0.710729	3	4.26544	0.566527	875.775	1	30/68
		R.KPPAMGQAPPATNEQK.Q	1665.9	-1.22026	2	3.87423	0.577356	844.186	1	19/30
		K.IHQLNKNWRDEK.K	1581.76	-0.921931	2	3.58632	0.505202	859.451	1	17/22
		K.ISALENSKNSDLEKK.E	1676.85	-0.845612	2	3.26838	0.309938	1080.92	1	17/28
		R.KSVSTSSPAGAAIASTSGASNNSSSN.-	2341.39	2.41327	2	6.78214	0.774212	1773.63	1	27/50
		R.GHKISDYFER.R	1252.36	1.37777	2	2.72748	0.409688	944.363	1	15/18
		R.RVEQPLYGLDGSAAK.E	1604.79	-0.86476	2	3.25266	0.508774	716.417	1	15/28
		K.EEAEIQAELER.L	1317.38	1.19917	2	3.2146	0.244422	981.526	1	16/20
		R.KPFGHNQSQQDILQENTILK.A	2339.59	1.1078	2	5.07789	0.43135	1219.29	1	20/38
		R.LGHLKKEEAEIQAELER.L	1994.24	-0.0662188	2	4.09256	0.495802	1222.72	1	20/32
		R.QTQSDLTIEKISALENSKNSDLEK.K	2692.92	-2.23455	3	3.90526	0.544788	702.391	1	26/92
		R.GAGLCFTFVSAQQNSPSSTGSGNTEHSCSSQK.Q	3320.43	-2.10766	3	5.35446	0.598684	1365.84	1	36/124
		R.GHKISDYFEFAGGSAPGTSPGR.S	2239.39	-2.10675	2	2.76141	0.475756	1380.51	1	22/42
		K.EDRIDVQQLACDPYLLPHIR.K	2452.74	0.603485	3	3.83396	0.467464	712.868	1	25/76
		R.GGFSEVYKAFDLTEQR.Y	1848.01	1.12963	3	5.3151	0.414168	2212.14	1	30/60
		R.YLLLHLLGR.G	1098.37	-1.07653	2	3.01679	0.421952	1187.25	1	15/16
		R.HGASFTEQWTDGYAFQNLIK.Q	2314.5	-0.387837	2	5.20938	0.556479	1369.37	1	22/38
		K.EATEEQSALPTLMSVMLAK.P	2050.38	-0.74082	2	3.25805	0.439192	731.949	1	21/36
		R.SIIM*QIVNALK.Y	1246.54	-0.755984	2	3.75623	0.343485	1270.6	1	17/20
62 kDa	NASP					40.2767		48804.1	27262630	4 (4 0 0 0 0)
		R.MAVLNEQVKEAEGSSAEYKK.E	2212.47	-1.42641	2	3.098	0.485419	725.271	1	16/38
		R.SGNVAELALK.A	1002.15	-0.539653	2	3.37729	0.38147	1305.37	1	17/18
		R.KPTDGASSSNCVTDISHLVR.K	2145.31	1.27474	3	5.53381	0.618865	2256.18	1	38/76
		K.EIEELKELLPEIR.E	1611.86	-1.38328	2	2.81582	0.31885	830.102	1	14/24
62 kDa	CAF1					20.1863		61492.2	4885105	2 (2 0 0 0 0)
		R.VTLNTLQAWSK.T	1261.45	1.1846	2	2.85668	0.54716	976.356	1	14/20
		K.AIVEFLSNLAR.H	1233.44	-0.620249	2	3.72622	0.480772	2150.91	1	18/20
48 kDa	RBBP7					80.271		47819.8	4506439	8 (8 0 0 0 0)
		R.VINEEYKIWK.K	1322.53	-0.897196	2	3.14415	0.384931	1294.81	1	16/18
		R.RLNVWDLSK.I	1131.31	2.35292	2	3.05637	0.137624	635.514	1	13/16
		K.LMIWDTR.S	935.126	-0.71183	2	2.11729	0.431737	613.797	2	11/12
		R.LNVWDLSK.I	975.123	-0.667937	2	2.52765	0.289102	933.336	1	13/14
		K.TPSSDVLVFDYTK.H	1472.62	2.16532	2	4.1189	0.534747	1317.91	1	17/24
		K.IGEEQSAEDAEDGPPELLFIHGGHTAK.I	2849.02	-1.19074	3	5.41922	0.567116	1079.22	1	33/104
		K.TVALWDLR.N	974.138	2.73089	2	3.06947	0.0723463	769.067	1	13/14
		K.PSHLVDAHTAEVNCLSFNPYSEFILATGSADK.T	3492.79	-1.33526	3	4.73407	0.50994	697.309	1	31/124
		K.TPSSDVLVFDYTKHPAKPDPSGECNPDLR.L	3244.51	0.539835	3	4.84057	0.431714	595.014	1	29/112
48 kDa	RBBP4					110.331		47655.4	5032027	11 (11 0 0 0 0)
		R.VINEEYKIWK.K	1322.53	-0.897196	2	3.14415	0.384931	1294.81	1	16/18
		R.RLNVWDLSK.I	1131.31	2.35292	2	3.05637	0.137624	635.514	1	13/16
		K.LMIWDTR.S	935.126	-0.71183	2	2.11729	0.431737	613.797	2	11/12
		R.LNVWDLSK.I	975.123	-0.667937	2	2.52765	0.289102	933.336	1	13/14
		K.TPSSDVLVFDYTK.H	1472.62	2.16532	2	4.1189	0.534747	1317.91	1	17/24
		R.LVLGTHTSDEQNHLVIASVQLPNDDAQFDASHYDSEK.G	4096.34	-2.52421	3	6.6227	0.654712	1283.61	1	40/144
		K.TVALWDLR.N	974.138	2.73089	2	3.06947	0.0723463	769.067	1	13/14
		K.IGEEQSPEDAEDGPPELLFIHGGHTAK.I	2875.05	2.56161	3	5.125	0.545359	541.553	1	29/104
		R.SNNTSKPSHSVDAHTAEVNCLSFNPYSEFILATGSADK.T	4098.34	-1.94591	3	5.77258	0.599911	875.86	1	34/148
		K.PSHSVDAHTAEVNCLSFNPYSEFILATGSADK.T	3466.71	-0.796413	3	5.92041	0.6161	1267.91	1	36/124
		K.EGYGLSWNPNLSGHLLSASDDHTICLWDISAVPK.E	3755.1	1.87779	3	3.45433	0.449166	676.791	1	28/132
40 kDa	NPM1					50.1925		32574.8	10835063	5 (5 0 0 0 0)
		K.TPKGPSSVEDIKAK.M	1457.65	0.667241	2	2.81866	0.42463	913.993	1	19/26
		K.MQASIEKGGSLPK.V	1346.58	-0.640224	2	3.30249	0.337908	895.557	1	15/24
		K.FINYVKNCFR.M	1361.57	-0.785085	2	2.83175	0.450221	852.088	1	13/18
		R.MTDQEAIQDLWQWRK.S	1949.18	-0.0145839	2	3.8509	0.329338	1004.59	1	16/28
		K.MSVQPTVSLGGFEITPPVVLR.L	2228.64	0.140878	2	2.98406	0.587482	627.763	1	17/40
38 kDa	NPM2					20.2344		29464.5	40353734	2 (2 0 0 0 0)
		R.MTDQEAIQDLWQWRK.S	1949.18	-1.41009	2	3.19521	0.336983	897	1	14/28
		R.TVSLGAGAKDELHIVEAEAMNYEGSPIKVTLATLK.M	3658.18	0.420039	3	4.68848	0.542452	794.723	1	31/136
23 kDa	ASF1A					60.438		22968.5	7661592	6 (6 0 0 0 0)
		R.FHINWEDNTEK.L	1433.51	-0.220979	3	3.24745	0.414788	651.015	1	21/40
		R.VGYYVNNEYTETELRENPPVKPDFSK.L	3090.35	-1.7374	3	6.18106	0.675326	763.859	1	31/100
		K.LEDAESSNPNLQSLLSTDALPSASK.G	2588.76	1.78016	2	5.53341	0.604235	955.779	1	24/48
		R.FHINWEDNTEKLEDAESSNPNLQSLLSTDALPSASK.G	4003.25	1.33268	3	8.76037	0.7028	2722.91	1	50/140
		R.VGYYVNNEYTETELR.E	1850.96	1.82246	2	4.72531	0.461804	706.889	1	18/28
		K.IIYVGSAESEEYDQVLDSVLVGPVPAGR.H	2964.27	2.87386	3	4.89643	0.614775	848.807	1	35/108
