# Supplementary material for: USP52 acts as a deubiquitinase and promotes histone chaperone ASF1A stabilization
Source: Nat Commun. 2018 Mar 29;9:1285. doi: 10.1038/s41467-018-03588-z (PMC5876348; doi:10.1038/s41467-018-03588-z)
Supplement: Supplementary file 5 — Supplementary Data 2(XLSX 10 kb) [file 41467_2018_3588_MOESM5_ESM.xlsx]

## Sheet: ASF1A_Ub
Supplementary Data 2. Mass Spectrometry Analysis of ASF1A Ubiquitination Sites
Sequence	# PSMs	# Proteins	# Protein Groups	Protein Group Accessions	Modifications	ΔCn	q-Value	PEP	XCorr	Charge	MH+ [Da]	ΔM [ppm]	RT [min]	# Missed Cleavages
NILASNPR	2	4	1	Q9Y294		0	0.002	0.03245	1.49301	2	884.492	-3.54382	14.3968	0
ENPPVKPDFSK	5	1	1	Q9Y294	K6 (GlyGly)	0	0	0.0006958	3.08618	2	1257.64	-2.08192	16.9498	0
FHINWEDNTEK	1	1	1	Q9Y294		0	0	0.0006958	2.70605	2	1432.64	-4.34816	30.8541	0
VGYYVNNEYTETELR	8	1	1	Q9Y294		0	0	0.0004061	3.66635	2	1849.86	-2.33352	38.7057	0
VGYYVNNEYTETELRENPPVKPDFSK	5	1	1	Q9Y294		0	0	6.819e-09	6.04734	4	3088.48	-2.38196	41.9165	1
LEDAESSNPNLQSLLSTDALPSASK	2	1	1	Q9Y294		0	0	1.911e-06	3.538	3	2587.25	-7.56862	55.1657	0
FHINWEDNTEKLEDAESSNPNLQSLLSTDALPSASK	1	1	1	Q9Y294		0	0	0.001141	2.50021	4	4000.89	-2.9684	59.4808	1
IIYVGSAESEEYDQVLDSVLVGPVPAGR	4	1	1	Q9Y294		0	0	5.67e-06	4.62328	3	2962.5	-1.72743	63.7986	0
Lysine residues are highlighted by red color.
